# Supplementary material for: Urinary Amino Acid Alterations in 3-Year-Old Children with Neurodevelopmental Effects due to Perinatal Dioxin Exposure in Vietnam: A Nested Case-Control Study for Neurobiomarker Discovery
Source: PLoS One. 2015 Jan 13;10(1):e0116778. doi: 10.1371/journal.pone.0116778 (PMC4293140; doi:10.1371/journal.pone.0116778)
Supplement: S1 File — (XLSX) [file pone.0116778.s001.xlsx]

## Sheet: Data
Spreadsheet S1
	Dioxins (pg or pg-TEQ/g lipid)		Bayley scale scores							Urinary amino acids (mol/mol creatinine(Cr))
Group	TCDD	TEQ-PCDDs/Fs	Cognitive	Rec com	Exp com	Language	Fine motor	Gross motor	Motor	Lysine/Cr	Glutamine/Cr	Histidine/Cr	Tryptophan/Cr	Taurine/Cr	Glicine/Cr
I	1.10917	8.51138	100	10	9	97	12	13	115	4.762	1.061	95.2893	0.83836	0.6398	6.967
I	1.19674	6.60693	105	13	9	106	12	10	107	10.923	3.243	374.884	2.40779	0.42979	92.928
I	1.1246	9.54993	100	11	6	91	14	8	107	5.831	0.306	217.518	3.15124	0.46534	39.133
I	0.903649	7.4131	100	10	10	100	11	9	100	3.929	2.003	88.2521	2.31765	0.08565	7.904
I	0.810961	10.7152	100	9	9	94	11	10	103	7.372	0.861	161.058	2.245	0.21141	27.129
I	2.11836	10.4713	100	10	9	97	12	15	121	5.701	5.053	203.541	3.57776	0.35755	22.547
I	0.901571	8.12831	105	12	9	103	12	10	107	47.99	3.548	1119	13.4046	0.86895	141.248
I	1.01391	8.91251	110	12	9	103	10	10	100	1.45	0.339	40.9287	0.71901	0.04747	7.923
I	0.454988	4.2658	100	14	10	112	11	10	103	3.474	0.44	138.928	4.38713	0.13824	13.239
I	0.505825	2.88403	100	10	10	100	14	9	110	14.835	0.155	367.316	4.18141	1.0582	38.27
II	1.53815	12.0226	80	7	7	83	8	10	94	2.014	0.242	13.9962	1.2686	0.18401	22.771
II	1.2942	10	90	7	4	74	9	7	88	7.67	1.982	46.7983	3.53936	0.66015	22.764
II	1.53462	11.4815	90	7	7	83	9	7	88	15.741	1.017	227.958	1.17585	5.54402	71.128
II	0.824138	14.1254	85	6	6	77	7	8	85	1.552	1.504	65.2048	1.03156	0.29822	8.482
III	2.0893	20.893	95	9	8	91	11	10	103	8.712	1.796	220.142	1.04291	0.02115	16.636
III	2.37684	20.893	95	8	9	91	10	8	94	6.394	0.351	33.0429	1.1616	0.1175	23.589
III	2.71019	22.9087	90	8	8	89	10	9	97	1.716	11.584	10.5715	0.89936	0.16974	4.878
III	2.87078	21.8776	100	10	9	97	11	11	107	1.301	0.469	49.2602	0.35166	0.20612	8.582
III	2.67917	23.4423	80	8	9	91	10	10	100	6.522	0.555	29.8951	0	2.36605	15.066
III	2.29087	29.5121	85	10	9	97	8	9	91	4.864	0.16	61.0066	3.09959	0.50916	46.002
IV	4.81948	22.3872	95	9	9	94	10	10	100	1.436	0.595	18.244	0.82083	0.2465	14.945
IV	4.93174	23.4423	90	7	6	79	7	6	79	1.705	1.401	6.72608	0.47925	0.17972	6.848
IV	3.23594	33.8844	80	3	3	59	7	4	73	2.894	2.451	13.3805	0.52432	1.13227	17.931
IV	4.89779	22.3872	85	6	4	71	8	8	88	0.835	1.558	3.60429	0.3564	0.20928	2.562
IV	9.09913	28.8403	100	10	9	97	11	18	127	4.252	3.648	89.4837	0.9232	0.09343	66.652
IV	5.8479	25.704	90	8	8	89	10	10	100	4.916	1.251	31.5938	1.04476	0.65127	31.972
